# Supplementary material for: Characteristics of Salmonella Recovered From Stools of Children Enrolled in the Global Enteric Multicenter Study
Source: Clin Infect Dis. 2021 Jan 25;73(4):631–41. doi: 10.1093/cid/ciab051 (PMC8366818; doi:10.1093/cid/ciab051)
Supplement: ciab051_suppl_Supplementary_Table_S1 [file ciab051_suppl_supplementary_table_s1.xlsx]

## Sheet: Sheet1
Specimen ID	Site	Enrollment date	Urbanicity	Age group	Type	Serogroup	Serovar or serogroup	ENA Accession number	Genome Sequence QC Status	SISTR-predicted serogroup	SISTR-predicted serovar	MLST by PCR or Genome Sequence	Ampicillin	Ceftriaxone	Chloramphenicol	Gentamicin	Trimethoprim /Sulfamethoxazole	Ciprofloxacin
100025	The Gambia	2007-12-13	Rural	24-59 months	Case	group C1	group C1		FAIL			841	sensitive	sensitive	sensitive	sensitive	sensitive	sensitive
100054	The Gambia	2007-12-29	Rural	Less than 12 months	Control	group F	group F		FAIL			512	sensitive	sensitive	sensitive	sensitive	sensitive	sensitive
100123	The Gambia	2008-01-17	Rural	Less than 12 months	Control	group F	group F	ERS3941774	PASS	F	Chandans	465	sensitive	sensitive	sensitive	sensitive	sensitive	sensitive
100132	The Gambia	2008-01-19	Rural	12-23 months	Case	group C1	group C1		FAIL			-	sensitive	sensitive	sensitive	sensitive	sensitive	sensitive
100225	The Gambia	2008-02-25	Rural	Less than 12 months	Control	group G	group G		FAIL			4040	sensitive	sensitive	sensitive	sensitive	sensitive	sensitive
100288	The Gambia	2008-04-02	Rural	12-23 months	Case	group C1	group C1		FAIL			-	sensitive	sensitive	sensitive	sensitive	sensitive	sensitive
100385	The Gambia	2008-05-28	Rural	Less than 12 months	Case	Salmonella spp.	Salmonella spp.		FAIL			-	sensitive	sensitive	sensitive	sensitive	sensitive	sensitive
100400	The Gambia	2008-06-04	Rural	Less than 12 months	Control	group C1	group C1	ERS3941810	PASS	C1	Virchow	755	sensitive	sensitive	sensitive	sensitive	sensitive	sensitive
100567	The Gambia	2008-08-05	Rural	Less than 12 months	Control	group E	group E		FAIL			-	sensitive	sensitive	sensitive	sensitive	sensitive	sensitive
100661	The Gambia	2008-09-09	Rural	12-23 months	Case	group C2-C3	group C2-C3		FAIL			4037	sensitive	sensitive	sensitive	sensitive	sensitive	sensitive
100807	The Gambia	2008-11-22	Rural	12-23 months	Control	group C2-C3	group C2-C3	ERS3941744	PASS	C2-C3	Glostrup	1989	sensitive	sensitive	sensitive	sensitive	sensitive	sensitive
100887	The Gambia	2009-01-08	Rural	12-23 months	Case	Salmonella spp.	Salmonella spp.*		FAIL			-	sensitive	sensitive	sensitive	sensitive	sensitive	sensitive
102044	The Gambia	2009-01-27	Rural	Less than 12 months	Case	group C1	group C1		FAIL			-	sensitive	sensitive	sensitive	sensitive	sensitive	sensitive
102099	The Gambia	2009-02-10	Rural	24-59 months	Case	group C1	group C1		FAIL			-	sensitive	sensitive	sensitive	sensitive	sensitive	sensitive
102270	The Gambia	2009-04-02	Rural	12-23 months	Control	group C1	group C1	ERS3941775	PASS	C1	Virchow	181	sensitive	sensitive	sensitive	sensitive	sensitive	sensitive
102530	The Gambia	2009-06-27	Rural	12-23 months	Control	group D1	group D1		FAIL			284	sensitive	sensitive	sensitive	sensitive	sensitive	sensitive
102590	The Gambia	2009-07-10	Rural	Less than 12 months	Control	group E	group E		FAIL			3037	sensitive	sensitive	sensitive	sensitive	sensitive	sensitive
102767	The Gambia	2009-09-13	Rural	12-23 months	Control	Salmonella spp.	Salmonella spp.*		FAIL			-	resistant	sensitive	sensitive	sensitive	sensitive	sensitive
102768	The Gambia	2009-09-13	Rural	12-23 months	Control	Salmonella spp.	Salmonella spp.*						resistant	sensitive	sensitive	sensitive	sensitive	sensitive
102811	The Gambia	2009-10-05	Rural	12-23 months	Case	group B	group B	ERS3941729	PASS	B	Stanleyville	2562	sensitive	sensitive	sensitive	sensitive	sensitive	sensitive
102974	The Gambia	2009-12-08	Rural	12-23 months	Control	group C1	group C1		FAIL			-	sensitive	sensitive	sensitive	sensitive	sensitive	sensitive
102975	The Gambia	2009-12-16	Rural	Less than 12 months	Case	Salmonella spp.	Salmonella spp.*		FAIL			-	sensitive	sensitive	sensitive	sensitive	resistant	sensitive
103146	The Gambia	2010-02-10	Rural	12-23 months	Control	group C1	group C1	ERS3941753	PASS	C1	Virchow	-	sensitive	sensitive	sensitive	sensitive	sensitive	sensitive
103150	The Gambia	2010-02-10	Rural	12-23 months	Case	Salmonella spp.	Salmonella spp.*		FAIL			-	sensitive	sensitive	sensitive	sensitive	sensitive	sensitive
103161	The Gambia	2010-02-15	Rural	12-23 months	Control	group C1	group C1	ERS3941768	PASS	C1	Virchow	181	sensitive	sensitive	sensitive	sensitive	sensitive	sensitive
103187	The Gambia	2010-02-26	Rural	Less than 12 months	Control	group G	group G		FAIL			-	sensitive	sensitive	sensitive	sensitive	sensitive	sensitive
103238	The Gambia	2010-04-02	Rural	Less than 12 months	Control	group C2-C3	group C2-C3		FAIL			1357	sensitive	sensitive	sensitive	sensitive	sensitive	sensitive
103277	The Gambia	2010-04-21	Rural	Less than 12 months	Control	group C1	group C1		FAIL			841	sensitive	sensitive	sensitive	sensitive	sensitive	sensitive
103280	The Gambia	2010-04-21	Rural	Less than 12 months	Control	Salmonella spp.	Salmonella spp.		FAIL			-	sensitive	sensitive	sensitive	sensitive	sensitive	sensitive
103318	The Gambia	2010-05-07	Rural	Less than 12 months	Control	group G	group G		FAIL			-	sensitive	sensitive	sensitive	sensitive	sensitive	sensitive
103356	The Gambia	2010-06-03	Rural	Less than 12 months	Control	group G	group G		FAIL			-	sensitive	sensitive	sensitive	sensitive	sensitive	sensitive
103385	The Gambia	2010-06-10	Rural	Less than 12 months	Case	group E	group E		FAIL			-	resistant	sensitive	resistant	sensitive	resistant	sensitive
103393	The Gambia	2010-06-14	Rural	24-59 months	Case	Salmonella spp.	Salmonella spp.*		FAIL			3032	sensitive	sensitive	sensitive	sensitive	sensitive	sensitive
103446	The Gambia	2010-07-03	Rural	24-59 months	Case	group C1	group C1	ERS3941754	PASS	C1	Virchow	181	sensitive	sensitive	sensitive	sensitive	sensitive	sensitive
103481	The Gambia	2010-07-12	Rural	Less than 12 months	Case	Salmonella spp.	Salmonella spp.*						sensitive	sensitive	sensitive	sensitive	sensitive	sensitive
200388	Mali	2008-06-09	Urban	24-59 months	Case	group B	group B		FAIL			4046	sensitive	sensitive	sensitive	sensitive	sensitive	sensitive
200910	Mali	2008-09-08	Urban	12-23 months	Case	group B	group B		FAIL			-	sensitive	sensitive	sensitive	sensitive	sensitive	sensitive
300007	Mozambique	2007-12-13	Rural	Less than 12 months	Case	group D1	Enteritidis	ERS3946355	PASS	D1	Enteritidis	1972	sensitive	sensitive	sensitive	sensitive	sensitive	sensitive
300731	Mozambique	2008-09-29	Rural	Less than 12 months	Case	Salmonella spp.	Salmonella spp.*		FAIL			-	sensitive	sensitive	sensitive	sensitive	sensitive	sensitive
302914	Mozambique	2010-01-31	Rural	Less than 12 months	Case	group C2-C3	group C2-C3	ERS3946379	PASS	C2-C3	Muenchen	-	sensitive	sensitive	sensitive	sensitive	sensitive	sensitive
302927	Mozambique	2010-02-15	Rural	12-23 months	Case	group B	group B						sensitive	sensitive	sensitive	sensitive	sensitive	sensitive
302998	Mozambique	2010-03-02	Rural	Less than 12 months	Control	group B	group B	ERS3946395	PASS	B	Heidelberg	15	sensitive	sensitive	sensitive	sensitive	sensitive	sensitive
303087	Mozambique	2010-11-26	Rural	Less than 12 months	Case	group D1	group D1						sensitive	sensitive	sensitive	sensitive	sensitive	sensitive
400551	Kenya	2008-04-10	Rural	Less than 12 months	Control	group B	Typhimurium	ERS3947517	PASS	B	Typhimurium	313	resistant	sensitive	resistant	sensitive	resistant	sensitive
400783	Kenya	2008-06-27	Rural	Less than 12 months	Case	group C2-C3	group C2-C3		FAIL			-	sensitive	sensitive	sensitive	sensitive	sensitive	sensitive
400814	Kenya	2008-02-21	Rural	Less than 12 months	Control	group C2-C3	group C2-C3		FAIL			-	sensitive	sensitive	sensitive	sensitive	sensitive	sensitive
400923	Kenya	2009-01-07	Rural	Less than 12 months	Control	group B	group B	ERS3947532	PASS	B	Stanleyville	3536	sensitive	sensitive	sensitive	sensitive	sensitive	sensitive
400939	Kenya	2009-02-02	Rural	12-23 months	Case	group D1	Enteritidis		FAIL			-	resistant	sensitive	resistant	sensitive	resistant	sensitive
400943	Kenya	2009-02-04	Rural	Less than 12 months	Case	group B	Typhimurium	ERS3947547	PASS	B	Typhimurium	313	resistant	sensitive	resistant	sensitive	resistant	sensitive
400960	Kenya	2008-04-22	Rural	12-23 months	Case	group B	Typhimurium	ERS3947553	PASS	B	Typhimurium	313	resistant	sensitive	resistant	sensitive	resistant	sensitive
400977	Kenya	2008-05-09	Rural	12-23 months	Case	group B	Typhimurium	ERS3947561	PASS	B	Typhimurium	313	resistant	sensitive	sensitive	sensitive	resistant	sensitive
401041	Kenya	2008-07-08	Rural	Less than 12 months	Case	group B	Typhimurium	ERS3947569	PASS	B	Typhimurium	313	resistant	sensitive	resistant	sensitive	resistant	sensitive
401055	Kenya	2008-09-17	Rural	24-59 months	Case	group B	Typhimurium	ERS3947577	PASS	B	Typhimurium	313	resistant	sensitive	sensitive	resistant	resistant	sensitive
401058	Kenya	2008-09-09	Rural	12-23 months	Case	group B	group B		FAIL			313	resistant	sensitive	resistant	sensitive	resistant	sensitive
401059	Kenya	2008-09-08	Rural	Less than 12 months	Case	group C1	group C1	ERS3947503	PASS	C1	Virchow	16	sensitive	sensitive	sensitive	sensitive	sensitive	sensitive
401122	Kenya	2008-05-21	Rural	Less than 12 months	Case	group B	Typhimurium	ERS3947510	PASS	B	Typhimurium	313	resistant	sensitive	resistant	sensitive	resistant	sensitive
401127	Kenya	2008-05-30	Rural	Less than 12 months	Case	group B	Typhimurium	ERS3947518	PASS	B	Typhimurium	313	resistant	sensitive	resistant	sensitive	resistant	sensitive
401130	Kenya	2008-06-03	Rural	12-23 months	Case	group B	Typhimurium	ERS3947526	PASS	B	Typhimurium	313	resistant	sensitive	resistant	sensitive	resistant	sensitive
401162	Kenya	2008-07-07	Rural	Less than 12 months	Case	group C1	group C1	ERS3947533	PASS	C1	Virchow	16	sensitive	sensitive	sensitive	sensitive	sensitive	sensitive
401181	Kenya	2008-05-27	Rural	Less than 12 months	Case	group C2-C3	group C2-C3	ERS3947540	PASS	C2-C3	Breda	-	sensitive	sensitive	sensitive	sensitive	sensitive	sensitive
401185	Kenya	2008-06-03	Rural	Less than 12 months	Case	group B	Typhimurium	ERS3947548	PASS	B	Typhimurium	313	resistant	sensitive	resistant	sensitive	resistant	sensitive
401204	Kenya	2008-07-07	Rural	Less than 12 months	Case	group B	Typhimurium		FAIL			313	resistant	sensitive	resistant	sensitive	resistant	sensitive
401221	Kenya	2008-08-12	Rural	Less than 12 months	Case	group B	Typhimurium	ERS3947562	PASS	B	Typhimurium	313	resistant	sensitive	resistant	sensitive	resistant	sensitive
401222	Kenya	2008-08-12	Rural	Less than 12 months	Case	group B	Typhimurium	ERS3947570	PASS	B	Typhimurium	313	resistant	sensitive	sensitive	sensitive	resistant	sensitive
401373	Kenya	2008-10-17	Rural	24-59 months	Control	group B	Typhimurium	ERS3947578	PASS	B	Typhimurium	313	resistant	sensitive	resistant	sensitive	resistant	sensitive
401375	Kenya	2008-10-17	Rural	12-23 months	Control	group B	Typhimurium	ERS3947585	PASS	B	Typhimurium	313	resistant	sensitive	resistant	sensitive	resistant	sensitive
401453	Kenya	2008-09-10	Rural	Less than 12 months	Control	group B	group B		FAIL			-	sensitive	sensitive	sensitive	sensitive	sensitive	sensitive
401456	Kenya	2008-09-12	Rural	12-23 months	Case	group B	Typhimurium	ERS3947511	PASS	B	Typhimurium	313	resistant	sensitive	resistant	sensitive	resistant	sensitive
401460	Kenya	2008-08-20	Rural	24-59 months	Control	group B	Typhimurium	ERS3947519	PASS	B	Typhimurium	313	resistant	sensitive	resistant	sensitive	resistant	sensitive
401467	Kenya	2008-08-29	Rural	Less than 12 months	Control	group B	Typhimurium	ERS3947527	PASS	B	Typhimurium	313	resistant	sensitive	resistant	sensitive	resistant	sensitive
401468	Kenya	2008-08-30	Rural	Less than 12 months	Control	group B	Typhimurium	ERS3947534	PASS	B	Typhimurium	313	resistant	sensitive	resistant	sensitive	resistant	sensitive
401469	Kenya	2008-08-29	Rural	12-23 months	Case	group B	Typhimurium		FAIL			313	resistant	sensitive	resistant	sensitive	resistant	sensitive
401473	Kenya	2008-09-08	Rural	24-59 months	Control	group B	Typhimurium	ERS3947549	PASS	B	Typhimurium	313	resistant	sensitive	resistant	sensitive	resistant	sensitive
401485	Kenya	2008-09-08	Rural	Less than 12 months	Case	group D1	Enteritidis		FAIL			-	resistant	sensitive	resistant	sensitive	resistant	sensitive
401496	Kenya	2008-09-18	Rural	24-59 months	Case	group B	Typhimurium	ERS3947555	PASS	B	Typhimurium	313	resistant	sensitive	resistant	sensitive	resistant	sensitive
401498	Kenya	2008-09-20	Rural	12-23 months	Control	group B	Typhimurium	ERS3947563	PASS	B	Typhimurium	313	resistant	sensitive	resistant	sensitive	resistant	sensitive
401505	Kenya	2008-09-25	Rural	Less than 12 months	Case	group B	Typhimurium	ERS3947571	PASS	B	Typhimurium	313	resistant	sensitive	resistant	sensitive	resistant	sensitive
401509	Kenya	2008-09-26	Rural	12-23 months	Case	group C2-C3	group C2-C3	ERS3947544	PASS	C2-C3	Newport	166	sensitive	sensitive	sensitive	sensitive	sensitive	sensitive
401515	Kenya	2008-10-14	Rural	24-59 months	Case	group B	Typhimurium	ERS3947579	PASS	B	Typhimurium	313	resistant	sensitive	resistant	sensitive	resistant	sensitive
401532	Kenya	2008-09-22	Rural	12-23 months	Case	group B	Typhimurium	ERS3947586	PASS	B	Typhimurium	313	resistant	sensitive	resistant	sensitive	resistant	sensitive
401548	Kenya	2008-10-17	Rural	24-59 months	Case	group B	Typhimurium	ERS3947504	PASS	B	Typhimurium	313	resistant	sensitive	resistant	sensitive	resistant	sensitive
401594	Kenya	2008-12-16	Rural	Less than 12 months	Case	group B	group B	ERS3947512	PASS	B	Heidelberg	15	sensitive	sensitive	sensitive	sensitive	sensitive	sensitive
401634	Kenya	2008-10-09	Rural	Less than 12 months	Control	group B	Typhimurium	ERS3947520	PASS	B	Typhimurium	313	resistant	sensitive	sensitive	sensitive	resistant	sensitive
401637	Kenya	2008-10-15	Rural	12-23 months	Case	group B	Typhimurium		FAIL			313	resistant	sensitive	sensitive	sensitive	resistant	sensitive
401646	Kenya	2008-10-24	Rural	Less than 12 months	Control	group B	Typhimurium	ERS3947535	PASS	B	Typhimurium	313	resistant	sensitive	resistant	sensitive	resistant	sensitive
401682	Kenya	2008-11-04	Rural	12-23 months	Case	group B	Typhimurium	ERS3947542	PASS	B	Typhimurium	313	resistant	sensitive	resistant	sensitive	resistant	sensitive
401688	Kenya	2008-11-11	Rural	12-23 months	Case	group B	Typhimurium	ERS3947550	PASS	B	Typhimurium	313	resistant	sensitive	resistant	sensitive	resistant	sensitive
401718	Kenya	2008-11-19	Rural	Less than 12 months	Control	group B	Typhimurium	ERS3947556	PASS	B	Typhimurium	313	resistant	sensitive	sensitive	sensitive	resistant	sensitive
401721	Kenya	2008-11-26	Rural	24-59 months	Case	group B	Typhimurium	ERS3947564	PASS	B	Typhimurium	313	sensitive	sensitive	sensitive	sensitive	sensitive	sensitive
401738	Kenya	2008-12-21	Rural	Less than 12 months	Control	group B	Typhimurium	ERS3947572	PASS	B	Typhimurium	313	resistant	sensitive	resistant	sensitive	resistant	sensitive
401775	Kenya	2008-11-13	Rural	12-23 months	Case	group B	Typhimurium	ERS3947580	PASS	B	Typhimurium	313	resistant	sensitive	resistant	sensitive	resistant	sensitive
401788	Kenya	2008-12-02	Rural	Less than 12 months	Case	group B	Typhimurium		FAIL			313	resistant	sensitive	resistant	sensitive	resistant	sensitive
401811	Kenya	2009-01-12	Rural	Less than 12 months	Case	group B	Typhimurium	ERS3947505	PASS	B	Typhimurium	313	resistant	sensitive	resistant	sensitive	resistant	sensitive
401833	Kenya	2009-02-20	Rural	24-59 months	Case	group B	Typhimurium	ERS3947513	PASS	B	Typhimurium	313	resistant	sensitive	resistant	sensitive	resistant	sensitive
401847	Kenya	2009-01-15	Rural	Less than 12 months	Control	group C1	group C1	ERS3947521	PASS	C1	Virchow	16	sensitive	sensitive	sensitive	sensitive	sensitive	sensitive
401880	Kenya	2009-02-10	Rural	Less than 12 months	Case	group B	Typhimurium	ERS3947529	PASS	B	Typhimurium	313	resistant	sensitive	resistant	sensitive	resistant	sensitive
401896	Kenya	2009-02-23	Rural	Less than 12 months	Case	group B	Typhimurium	ERS3944265	PASS	B	Typhimurium	313	resistant	sensitive	resistant	sensitive	resistant	sensitive
401990	Kenya	2009-03-08	Rural	12-23 months	Control	group C2-C3	group C2-C3	ERS3947536	PASS	C2-C3	Bovismorbificans	142	sensitive	sensitive	sensitive	sensitive	sensitive	sensitive
402067	Kenya	2009-04-14	Rural	24-59 months	Case	group B	Typhimurium	ERS3947543	PASS	B	Typhimurium	313	resistant	sensitive	sensitive	resistant	resistant	sensitive
402076	Kenya	2009-04-07	Rural	12-23 months	Case	group B	Typhimurium		FAIL			313	resistant	sensitive	resistant	sensitive	resistant	sensitive
402080	Kenya	2009-04-08	Rural	Less than 12 months	Case	group B	Typhimurium	ERS3947557	PASS	B	Typhimurium	313	resistant	sensitive	sensitive	resistant	resistant	sensitive
402114	Kenya	2009-04-29	Rural	Less than 12 months	Control	group C2-C3	group C2-C3		FAIL			-	sensitive	sensitive	sensitive	sensitive	sensitive	sensitive
402130	Kenya	2009-04-08	Rural	12-23 months	Case	group B	Typhimurium	ERS3947573	PASS	B	Typhimurium	313	resistant	sensitive	sensitive	sensitive	resistant	sensitive
402156	Kenya	2009-04-20	Rural	24-59 months	Case	group B	Typhimurium		FAIL			313	sensitive	sensitive	sensitive	sensitive	sensitive	sensitive
402170	Kenya	2009-04-24	Rural	Less than 12 months	Case	group B	Typhimurium					313	resistant	sensitive	resistant	sensitive	resistant	sensitive
402171	Kenya	2009-04-28	Rural	Less than 12 months	Control	group D1	Enteritidis		FAIL			-	resistant	sensitive	resistant	sensitive	resistant	sensitive
402187	Kenya	2009-05-11	Rural	Less than 12 months	Control	group C2-C3	group C2-C3	ERS3947514	PASS	C2-C3	Newport	166	sensitive	sensitive	sensitive	sensitive	sensitive	sensitive
402211	Kenya	2009-05-20	Rural	12-23 months	Control	group C2-C3	group C2-C3	ERS3947522	PASS	C2-C3	Breda	582	sensitive	sensitive	sensitive	sensitive	sensitive	sensitive
402222	Kenya	2009-05-26	Rural	Less than 12 months	Control	group B	group B	ERS3947551	PASS	B	Heidelberg	-	sensitive	sensitive	sensitive	sensitive	sensitive	sensitive
402294	Kenya	2009-05-22	Rural	12-23 months	Case	group B	Typhimurium		FAIL			313	resistant	sensitive	resistant	sensitive	resistant	sensitive
402304	Kenya	2009-05-20	Rural	12-23 months	Control	group B	Typhimurium	ERS3947566	PASS	B	Typhimurium	313	resistant	sensitive	resistant	sensitive	resistant	sensitive
402305	Kenya	2009-06-08	Rural	12-23 months	Case	group B	Typhimurium	ERS3947574	PASS	B	Typhimurium	313	resistant	sensitive	resistant	sensitive	resistant	sensitive
402313	Kenya	2009-06-08	Rural	Less than 12 months	Case	group D1	Enteritidis		FAIL			-	resistant	sensitive	resistant	sensitive	resistant	sensitive
402322	Kenya	2009-05-25	Rural	12-23 months	Control	group D1	Enteritidis	ERS3947589	PASS	D1	Enteritidis	-	resistant	sensitive	resistant	sensitive	resistant	sensitive
402351	Kenya	2009-06-17	Rural	24-59 months	Case	group B	Typhimurium		FAIL			313	resistant	sensitive	sensitive	sensitive	resistant	sensitive
402376	Kenya	2009-06-18	Rural	12-23 months	Control	group D1	Enteritidis	ERS3947515	PASS	D1	Enteritidis	11	sensitive	sensitive	sensitive	sensitive	sensitive	sensitive
402379	Kenya	2009-06-17	Rural	Less than 12 months	Case	group E	group E	ERS3947523	PASS	E1	Uganda	-	sensitive	sensitive	sensitive	sensitive	sensitive	sensitive
402387	Kenya	2009-06-11	Rural	12-23 months	Control	group B	Typhimurium	ERS3947530	PASS	B	Typhimurium	313	resistant	sensitive	resistant	sensitive	resistant	sensitive
402410	Kenya	2009-06-10	Rural	Less than 12 months	Control	group B	group B						resistant	sensitive	resistant	sensitive	resistant	sensitive
402417	Kenya	2009-06-22	Rural	24-59 months	Case	group B	Typhimurium	ERS3947545	PASS	B	Typhimurium	313	resistant	sensitive	resistant	sensitive	resistant	sensitive
402434	Kenya	2009-07-21	Rural	12-23 months	Control	group G	group G		FAIL			-	sensitive	sensitive	sensitive	sensitive	sensitive	sensitive
402451	Kenya	2009-07-17	Rural	12-23 months	Control	group C2-C3	group C2-C3	ERS3947559	PASS	C2-C3	Breda	582	sensitive	sensitive	sensitive	sensitive	sensitive	sensitive
402469	Kenya	2009-07-03	Rural	12-23 months	Case	group C2-C3	group C2-C3		FAIL			-	sensitive	sensitive	sensitive	sensitive	sensitive	sensitive
402502	Kenya	2009-08-03	Rural	24-59 months	Case	group B	Typhimurium	ERS3947575	PASS	B	Typhimurium	313	resistant	sensitive	sensitive	intermediate	resistant	sensitive
402513	Kenya	2009-08-28	Rural	12-23 months	Control	group B	Typhimurium	ERS3947582	PASS	B	Typhimurium	313	resistant	sensitive	resistant	sensitive	resistant	sensitive
402524	Kenya	2009-07-13	Rural	Less than 12 months	Case	group B	Typhimurium		FAIL			313	resistant	sensitive	resistant	sensitive	resistant	sensitive
402560	Kenya	2009-08-14	Rural	24-59 months	Control	group C2-C3	group C2-C3		FAIL			-	sensitive	sensitive	sensitive	sensitive	sensitive	sensitive
402567	Kenya	2009-08-26	Rural	Less than 12 months	Control	group B	Typhimurium	ERS3947516	PASS	B	Typhimurium	313	intermediate	sensitive	resistant	sensitive	resistant	sensitive
402599	Kenya	2009-08-17	Rural	24-59 months	Case	group B	Typhimurium	ERS3947524	PASS	B	Typhimurium	313	resistant	sensitive	resistant	sensitive	resistant	sensitive
402615	Kenya	2009-09-03	Rural	24-59 months	Control	group D1	Enteritidis	ERS3947531	PASS	D1	Enteritidis	11	sensitive	sensitive	sensitive	sensitive	sensitive	sensitive
402633	Kenya	2009-09-18	Rural	Less than 12 months	Control	group F	group F		FAIL			4038	sensitive	sensitive	sensitive	sensitive	sensitive	sensitive
402637	Kenya	2009-10-02	Rural	24-59 months	Case	group B	Typhimurium	ERS3947546	PASS	B	Typhimurium	313	resistant	sensitive	resistant	sensitive	resistant	sensitive
402678	Kenya	2009-08-31	Rural	Less than 12 months	Case	group C1	group C1		FAIL			-	sensitive	sensitive	sensitive	sensitive	sensitive	sensitive
402690	Kenya	2009-09-18	Rural	24-59 months	Control	group F	group F		FAIL			-	sensitive	sensitive	sensitive	sensitive	sensitive	sensitive
402733	Kenya	2009-09-24	Rural	Less than 12 months	Control	group D1	Enteritidis		FAIL			-	resistant	sensitive	resistant	sensitive	resistant	sensitive
402762	Kenya	2009-09-11	Rural	Less than 12 months	Case	group B	Typhimurium		FAIL			313	resistant	sensitive	resistant	sensitive	resistant	sensitive
402777	Kenya	2009-11-04	Rural	12-23 months	Case	group B	Typhimurium	ERS3947583	PASS	B	Typhimurium	313	resistant	sensitive	resistant	sensitive	resistant	sensitive
402786	Kenya	2009-11-20	Rural	12-23 months	Case	group D1	Enteritidis		FAIL			-	resistant	sensitive	resistant	sensitive	resistant	sensitive
402825	Kenya	2009-10-02	Rural	Less than 12 months	Control	group C2-C3	group C2-C3	ERS3941724	PASS	C2-C3	Newport	166	sensitive	sensitive	sensitive	sensitive	sensitive	sensitive
402834	Kenya	2009-10-09	Rural	12-23 months	Control	group C1	group C1	ERS3941732	PASS	C1	Virchow	-	sensitive	sensitive	sensitive	sensitive	sensitive	sensitive
402848	Kenya	2009-11-11	Rural	24-59 months	Case	group B	Typhimurium	ERS3941740	PASS	B	Typhimurium	313	resistant	sensitive	resistant	sensitive	resistant	sensitive
402879	Kenya	2009-11-26	Rural	Less than 12 months	Control	group F	group F		FAIL			4038	sensitive	sensitive	sensitive	sensitive	sensitive	sensitive
402925	Kenya	2009-11-03	Rural	24-59 months	Case	group B	Typhimurium	ERS3941763	PASS	B	Typhimurium	313	resistant	sensitive	resistant	sensitive	resistant	sensitive
402965	Kenya	2009-12-31	Rural	Less than 12 months	Control	group B	Typhimurium		FAIL			313	resistant	sensitive	resistant	sensitive	resistant	sensitive
403024	Kenya	2010-02-08	Rural	24-59 months	Case	group C1	group C1	ERS3941771	PASS	C1	Virchow	16	sensitive	sensitive	sensitive	sensitive	sensitive	sensitive
403052	Kenya	2010-01-26	Rural	12-23 months	Control	Salmonella spp.	Salmonella spp.	ERS3941779	PASS	I	Fulica	4041	sensitive	sensitive	sensitive	sensitive	sensitive	sensitive
403055	Kenya	2010-02-09	Rural	12-23 months	Control	group C1	group C1	ERS3941786	PASS	C1	Virchow	16	sensitive	sensitive	sensitive	sensitive	sensitive	sensitive
403086	Kenya	2010-02-02	Rural	24-59 months	Control	group B	Typhimurium		FAIL			313	sensitive	sensitive	sensitive	sensitive	sensitive	sensitive
403125	Kenya	2010-01-22	Rural	12-23 months	Case	Salmonella spp.	Salmonella spp.*		FAIL			244	sensitive	sensitive	sensitive	sensitive	sensitive	sensitive
403135	Kenya	2010-02-12	Rural	24-59 months	Case	group B	Typhimurium	ERS3941800	PASS	B	Typhimurium	313	resistant	sensitive	resistant	sensitive	resistant	sensitive
403167	Kenya	2010-01-22	Rural	Less than 12 months	Control	group F	group F		FAIL			-	sensitive	sensitive	sensitive	sensitive	sensitive	sensitive
403172	Kenya	2010-01-23	Rural	24-59 months	Control	group E	group E	ERS3941725	PASS	E1	Uganda	684	sensitive	sensitive	sensitive	sensitive	sensitive	sensitive
403230	Kenya	2010-04-15	Rural	Less than 12 months	Case	group B	Typhimurium	ERS3941733	PASS	B	Typhimurium	313	resistant	sensitive	sensitive	sensitive	resistant	sensitive
403243	Kenya	2010-02-23	Rural	12-23 months	Control	group B	group B		FAIL			-	sensitive	sensitive	sensitive	sensitive	sensitive	sensitive
403258	Kenya	2010-03-08	Rural	Less than 12 months	Case	group G	group G	ERS3941749	PASS	G	II 1,13,23:z29:e,n,x	1188	sensitive	sensitive	sensitive	sensitive	sensitive	sensitive
403266	Kenya	2010-03-25	Rural	Less than 12 months	Case	group B	Typhimurium		FAIL			313	resistant	sensitive	resistant	sensitive	resistant	sensitive
403278	Kenya	2010-03-08	Rural	24-59 months	Case	group B	group B	ERS3941764	PASS	B	Heidelberg	15	sensitive	sensitive	sensitive	sensitive	sensitive	sensitive
403287	Kenya	2010-04-13	Rural	Less than 12 months	Control	group F	group F		FAIL			4038	sensitive	sensitive	sensitive	sensitive	sensitive	sensitive
403306	Kenya	2010-05-25	Rural	Less than 12 months	Control	group B	group B	ERS3941780	PASS	B	Heidelberg	15	sensitive	sensitive	sensitive	sensitive	sensitive	sensitive
403338	Kenya	2010-03-29	Rural	Less than 12 months	Case	group B	Typhimurium	ERS3941787	PASS	B	Typhimurium	313	resistant	sensitive	resistant	sensitive	resistant	sensitive
403340	Kenya	2010-03-31	Rural	Less than 12 months	Case	group B	group B	ERS3941794	PASS	B	Heidelberg	15	sensitive	sensitive	sensitive	sensitive	sensitive	sensitive
403347	Kenya	2010-04-13	Rural	Less than 12 months	Case	group B	Typhimurium	ERS3941801	PASS	B	Typhimurium	313	resistant	sensitive	resistant	sensitive	resistant	sensitive
403348	Kenya	2010-04-15	Rural	Less than 12 months	Control	group D1	group D1		FAIL			988	sensitive	sensitive	sensitive	sensitive	sensitive	sensitive
403426	Kenya	2010-05-24	Rural	12-23 months	Control	group B	group B	ERS3941726	PASS	B	Heidelberg	15	sensitive	sensitive	sensitive	sensitive	sensitive	sensitive
403463	Kenya	2010-06-24	Rural	24-59 months	Case	group D1	Enteritidis	ERS3941734	PASS	D1	Enteritidis	11	resistant	sensitive	resistant	sensitive	resistant	sensitive
403505	Kenya	2010-07-05	Rural	12-23 months	Control	group C2-C3	group C2-C3	ERS3941742	PASS	C2-C3	Breda	582	sensitive	sensitive	sensitive	sensitive	sensitive	sensitive
403537	Kenya	2010-09-08	Rural	24-59 months	Case	group B	Typhimurium	ERS3941750	PASS	B	Typhimurium	313	resistant	sensitive	resistant	sensitive	resistant	sensitive
403561	Kenya	2010-08-17	Rural	12-23 months	Case	group C2-C3	group C2-C3	ERS3944328	PASS	C2-C3	Newport	46	sensitive	sensitive	sensitive	sensitive	sensitive	sensitive
403615	Kenya	2010-07-29	Rural	24-59 months	Control	group C2-C3	group C2-C3	ERS3941758	PASS	C2-C3	Newport	46	sensitive	sensitive	sensitive	sensitive	sensitive	sensitive
403644	Kenya	2010-08-09	Rural	Less than 12 months	Control	Salmonella spp.	Salmonella spp.	ERS3941765	PASS	I	Fulica	4041	sensitive	sensitive	sensitive	sensitive	sensitive	sensitive
403654	Kenya	2010-09-02	Rural	12-23 months	Case	group D1	Enteritidis	ERS3941773	PASS	D1	Enteritidis	11	sensitive	sensitive	sensitive	sensitive	sensitive	sensitive
403666	Kenya	2010-09-15	Rural	Less than 12 months	Case	Salmonella spp.	Salmonella spp.*	ERS3941781	PASS	I	Fulica	4041	sensitive	sensitive	sensitive	sensitive	sensitive	sensitive
403719	Kenya	2010-10-13	Rural	12-23 months	Control	Salmonella spp.	Salmonella spp.		FAIL			-	resistant	sensitive	resistant	sensitive	resistant	sensitive
403753	Kenya	2010-12-15	Rural	12-23 months	Control	Salmonella spp.	Salmonella spp.		FAIL			4039	sensitive	sensitive	sensitive	sensitive	sensitive	sensitive
403799	Kenya	2010-10-26	Rural	12-23 months	Case	group D1	Enteritidis	ERS3944250	PASS	D1	Enteritidis	-	resistant	sensitive	resistant	sensitive	resistant	sensitive
403811	Kenya	2010-11-17	Rural	24-59 months	Control	group B	Typhimurium		FAIL			313	resistant	sensitive	resistant	sensitive	resistant	sensitive
403858	Kenya	2011-01-07	Rural	Less than 12 months	Control	group C1	group C1	ERS3941802	PASS	C1	Virchow	16	sensitive	sensitive	sensitive	sensitive	sensitive	sensitive
403883	Kenya	2011-01-20	Rural	12-23 months	Control	group B	Typhimurium	ERS3941809	PASS	B	Typhimurium	313	resistant	sensitive	resistant	sensitive	resistant	sensitive
403886	Kenya	2010-12-06	Rural	Less than 12 months	Case	group B	Typhimurium		FAIL			313	resistant	sensitive	resistant	sensitive	resistant	sensitive
403894	Kenya	2011-01-03	Rural	24-59 months	Control	Group F	Group F		FAIL			4038	sensitive	sensitive	sensitive	sensitive	sensitive	sensitive
403909	Kenya	2010-12-14	Rural	12-23 months	Control	group B	group B	ERS3941743	PASS	B	Heidelberg	15	sensitive	sensitive	sensitive	sensitive	sensitive	sensitive
403989	Kenya	2011-01-29	Rural	Less than 12 months	Control	group C1	group C1		FAIL			-	sensitive	sensitive	sensitive	sensitive	sensitive	sensitive
500377	India	2008-04-22	Urban	Less than 12 months	Control	group G	group G	ERS3941769	PASS	G	Worthington	592	resistant	resistant	resistant	resistant	sensitive	resistant
500564	India	2008-07-19	Urban	Less than 12 months	Control	group B	Typhimurium	ERS3941777	PASS	B	Typhimurium	36	sensitive	sensitive	sensitive	sensitive	sensitive	sensitive
500695	India	2008-09-24	Urban	Less than 12 months	Case	group C2-C3	group C2-C3		FAIL			-	intermediate	sensitive	sensitive	sensitive	sensitive	sensitive
500745	India	2008-09-16	Urban	Less than 12 months	Control	group E	group E		FAIL			-	sensitive	sensitive	sensitive	sensitive	sensitive	sensitive
500764	India	2008-10-01	Urban	Less than 12 months	Control	group C2-C3	group C2-C3	ERS3941798	PASS	C2-C3	Newport	46	sensitive	sensitive	sensitive	sensitive	sensitive	sensitive
500865	India	2008-12-15	Urban	24-59 months	Case	group D1	Typhi	ERS3944289	PASS	D1	Typhi	102	resistant	sensitive	resistant	sensitive	resistant	sensitive
500903	India	2008-10-27	Urban	24-59 months	Control	group C1	group C1		FAIL			-	sensitive	sensitive	sensitive	sensitive	sensitive	sensitive
503373	India	2009-03-25	Urban	Less than 12 months	Control	group B	group B	ERS3941812	PASS	B	Agona	13	sensitive	sensitive	sensitive	sensitive	sensitive	sensitive
503421	India	2009-06-06	Urban	12-23 months	Case	group C1	group C1		FAIL			-	sensitive	sensitive	sensitive	resistant	resistant	sensitive
503879	India	2009-11-19	Urban	24-59 months	Case	group D1	Typhi	ERS3941762	PASS	D1	Typhi	102	sensitive	sensitive	sensitive	sensitive	sensitive	sensitive
503984	India	2009-08-05	Urban	Less than 12 months	Control	group G	group G	ERS3941739	PASS	G	Idikan	1561	resistant	sensitive	sensitive	resistant	sensitive	sensitive
504365	India	2009-10-30	Urban	Less than 12 months	Control	group G	group G	ERS3941747	PASS	G	Worthington	592	resistant	resistant	resistant	resistant	resistant	resistant
504472	India	2010-07-23	Urban	24-59 months	Case	group C1	group C1	ERS3941770	PASS	C1	Virchow	16	sensitive	sensitive	sensitive	resistant	sensitive	sensitive
504715	India	2010-01-21	Urban	Less than 12 months	Control	group B	Typhimurium	ERS3941755	PASS	B	Typhimurium	36	sensitive	sensitive	sensitive	sensitive	sensitive	sensitive
505161	India	2010-05-11	Urban	Less than 12 months	Control	group G	group G		FAIL			-	resistant	resistant	resistant	resistant	resistant	resistant
505313	India	2010-06-09	Urban	Less than 12 months	Control	group B	Paratyphi B Java		FAIL			13	sensitive	sensitive	sensitive	sensitive	sensitive	sensitive
505330	India	2010-06-15	Urban	24-59 months	Control	group C1	group C1	ERS3941792	PASS	C1	Infantis	32	resistant	sensitive	resistant	resistant	resistant	sensitive
505740	India	2010-09-20	Urban	12-23 months	Control	group C2-C3	group C2-C3		FAIL			214	sensitive	sensitive	sensitive	sensitive	sensitive	sensitive
505938	India	2010-11-08	Urban	12-23 months	Control	group C1	group C1		FAIL			-	sensitive	sensitive	sensitive	resistant	resistant	sensitive
600003	Bangladesh	2007-12-03	Rural	12-23 months	Case	group B	Paratyphi B Java		FAIL			-	sensitive	sensitive	sensitive	sensitive	sensitive	sensitive
600039	Bangladesh	2007-12-13	Rural	Less than 12 months	Case	group C1	group C1	ERS3944236	PASS	C1	Virchow	197	sensitive	sensitive	sensitive	sensitive	sensitive	sensitive
600098	Bangladesh	2008-01-11	Rural	Less than 12 months	Case	group B	group B	ERS3944244	PASS	B	I 4,[5],12:b:-	42	sensitive	sensitive	sensitive	sensitive	sensitive	sensitive
600227	Bangladesh	2008-03-05	Rural	12-23 months	Control	group C2-C3	group C2-C3		FAIL			-	sensitive	sensitive	sensitive	sensitive	sensitive	sensitive
600296	Bangladesh	2008-03-24	Rural	24-59 months	Case	group D1	Enteritidis	ERS3944260	PASS	D1	Enteritidis	11	sensitive	sensitive	sensitive	sensitive	sensitive	sensitive
600450	Bangladesh	2008-04-18	Rural	Less than 12 months	Control	group B	Paratyphi B Java	ERS3944267	PASS	B	Paratyphi B var. Java	43	sensitive	sensitive	sensitive	sensitive	sensitive	sensitive
600454	Bangladesh	2008-04-18	Rural	Less than 12 months	Case	group B	Paratyphi B Java	ERS3944275	PASS	B	Paratyphi B var. Java	43	sensitive	sensitive	sensitive	sensitive	sensitive	sensitive
600455	Bangladesh	2008-04-18	Rural	24-59 months	Case	group B	Paratyphi B Java		FAIL			1577	sensitive	sensitive	sensitive	sensitive	sensitive	sensitive
600720	Bangladesh	2008-06-24	Rural	Less than 12 months	Case	group C2-C3	group C2-C3		FAIL			46	sensitive	sensitive	sensitive	sensitive	sensitive	sensitive
600800	Bangladesh	2008-07-18	Rural	Less than 12 months	Case	group B	Paratyphi B Java		FAIL			-	sensitive	sensitive	sensitive	sensitive	sensitive	sensitive
600805	Bangladesh	2008-07-19	Rural	12-23 months	Case	group D1	Enteritidis	ERS3944307	PASS	D1	Enteritidis	11	sensitive	sensitive	sensitive	sensitive	sensitive	sensitive
600829	Bangladesh	2008-07-31	Rural	Less than 12 months	Case	group C2-C3	group C2-C3		FAIL			-	sensitive	sensitive	sensitive	sensitive	sensitive	sensitive
600884	Bangladesh	2008-08-27	Rural	Less than 12 months	Case	group B	Paratyphi B Java		FAIL			-	sensitive	sensitive	sensitive	sensitive	sensitive	sensitive
600984	Bangladesh	2008-10-15	Rural	24-59 months	Case	group C1	group C1	ERS3944237	PASS	C1	Virchow	197	sensitive	sensitive	sensitive	sensitive	sensitive	sensitive
601013	Bangladesh	2008-10-23	Rural	12-23 months	Case	group B	Paratyphi B Java	ERS3944245	PASS	B	Paratyphi B var. Java	2113	sensitive	sensitive	sensitive	sensitive	sensitive	sensitive
601049	Bangladesh	2008-11-06	Rural	12-23 months	Case	group B	Typhimurium	ERS3944253	PASS	B	Typhimurium	36	sensitive	sensitive	sensitive	sensitive	sensitive	sensitive
601084	Bangladesh	2008-11-17	Rural	Less than 12 months	Case	group B	Typhimurium	ERS3944261	PASS	B	Typhimurium	36	sensitive	sensitive	sensitive	sensitive	sensitive	sensitive
602111	Bangladesh	2009-02-22	Rural	Less than 12 months	Control	group E	group E	ERS3944268	PASS	E4	Senftenberg	-	resistant	resistant	intermediate	resistant	resistant	intermediate
602202	Bangladesh	2009-03-14	Rural	24-59 months	Control	group D1	group D1	ERS3944276	PASS	D1	Javiana	1547	sensitive	sensitive	sensitive	sensitive	sensitive	sensitive
602288	Bangladesh	2009-03-30	Rural	24-59 months	Case	group G	group G		FAIL			2237	sensitive	sensitive	sensitive	sensitive	sensitive	sensitive
602510	Bangladesh	2009-05-04	Rural	Less than 12 months	Case	group C2-C3	group C2-C3	ERS3944292	PASS	C2-C3	Litchfield	214	sensitive	sensitive	sensitive	sensitive	sensitive	sensitive
602575	Bangladesh	2009-05-14	Rural	Less than 12 months	Control	group B	Paratyphi B Java	ERS3944300	PASS	B	Paratyphi B var. Java	-	sensitive	sensitive	sensitive	sensitive	sensitive	sensitive
602576	Bangladesh	2009-05-14	Rural	Less than 12 months	Case	group B	Paratyphi B Java	ERS3944308	PASS	B	Paratyphi B var. Java	43	sensitive	sensitive	sensitive	sensitive	sensitive	sensitive
602752	Bangladesh	2009-06-24	Rural	Less than 12 months	Case	group B	Paratyphi B Java	ERS3944316	PASS	B	Paratyphi B var. Java	-	sensitive	sensitive	sensitive	sensitive	sensitive	sensitive
602753	Bangladesh	2009-06-24	Rural	24-59 months	Control	group C1	group C1		FAIL			-	sensitive	sensitive	sensitive	sensitive	sensitive	sensitive
602762	Bangladesh	2009-06-28	Rural	Less than 12 months	Case	group C1	group C1		FAIL			-	sensitive	sensitive	sensitive	sensitive	sensitive	sensitive
602763	Bangladesh	2009-06-29	Rural	Less than 12 months	Case	group C1	group C1	ERS3944246	PASS	C1	Virchow	197	sensitive	sensitive	sensitive	sensitive	sensitive	sensitive
602764	Bangladesh	2009-06-29	Rural	Less than 12 months	Case	group B	Paratyphi B Java	ERS3944254	PASS	B	Paratyphi B var. Java	-	sensitive	sensitive	sensitive	sensitive	sensitive	sensitive
602845	Bangladesh	2009-07-22	Rural	Less than 12 months	Control	group B	Paratyphi B Java	ERS3944262	PASS	B	Paratyphi B var. Java	43	sensitive	sensitive	sensitive	sensitive	sensitive	sensitive
602846	Bangladesh	2009-07-24	Rural	Less than 12 months	Control	group B	Paratyphi B Java		FAIL			43	sensitive	sensitive	sensitive	sensitive	sensitive	sensitive
602955	Bangladesh	2009-08-31	Rural	Less than 12 months	Case	group B	Paratyphi B Java		FAIL			43	sensitive	sensitive	sensitive	sensitive	sensitive	sensitive
602959	Bangladesh	2009-08-31	Rural	12-23 months	Control	group C2-C3	group C2-C3	ERS3944285	PASS	C2-C3	Litchfield	214	sensitive	sensitive	sensitive	sensitive	sensitive	sensitive
603060	Bangladesh	2009-10-01	Rural	Less than 12 months	Control	group B	Paratyphi B Java	ERS3944293	PASS	B	Paratyphi B var. Java	-	sensitive	sensitive	sensitive	sensitive	sensitive	sensitive
603066	Bangladesh	2009-10-01	Rural	Less than 12 months	Case	group B	Paratyphi B Java	ERS3944301	PASS	B	Paratyphi B var. Java	1577	sensitive	sensitive	sensitive	sensitive	sensitive	sensitive
603086	Bangladesh	2009-10-08	Rural	12-23 months	Case	group B	Typhimurium	ERS3944309	PASS	B	Typhimurium	36	sensitive	sensitive	sensitive	sensitive	sensitive	sensitive
603159	Bangladesh	2009-10-23	Rural	Less than 12 months	Control	group C1	group C1		FAIL			-	sensitive	sensitive	sensitive	sensitive	sensitive	sensitive
603186	Bangladesh	2009-10-29	Rural	12-23 months	Control	group C2-C3	group C2-C3		FAIL			1030	sensitive	sensitive	sensitive	sensitive	sensitive	sensitive
603196	Bangladesh	2009-10-30	Rural	Less than 12 months	Control	group C1	group C1		FAIL			1030	sensitive	sensitive	sensitive	sensitive	sensitive	sensitive
603209	Bangladesh	2009-11-02	Rural	12-23 months	Control	group B	Typhimurium	ERS3944247	PASS	B	Typhimurium	36	sensitive	sensitive	sensitive	sensitive	sensitive	sensitive
603225	Bangladesh	2009-11-11	Rural	Less than 12 months	Control	group C1	group C1		FAIL			-	sensitive	sensitive	sensitive	sensitive	sensitive	sensitive
603248	Bangladesh	2009-11-20	Rural	24-59 months	Control	group F	group F		FAIL			-	resistant	sensitive	sensitive	sensitive	sensitive	sensitive
603292	Bangladesh	2009-12-09	Rural	12-23 months	Control	group B	Paratyphi B Java	ERS3944270	PASS	B	Paratyphi B var. Java	43	sensitive	sensitive	sensitive	sensitive	sensitive	sensitive
603363	Bangladesh	2010-01-02	Rural	24-59 months	Case	group A	group A	ERS3944278	PASS	A	Paratyphi A	85	sensitive	sensitive	intermediate	sensitive	sensitive	sensitive
603394	Bangladesh	2010-01-08	Rural	24-59 months	Control	group B	Paratyphi B Java		FAIL			-	sensitive	sensitive	sensitive	sensitive	sensitive	sensitive
603462	Bangladesh	2010-01-23	Rural	Less than 12 months	Control	group B	Paratyphi B Java	ERS3944294	PASS	B	Paratyphi B var. Java	43	sensitive	sensitive	sensitive	sensitive	sensitive	sensitive
603760	Bangladesh	2010-04-29	Rural	Less than 12 months	Case	group B	Paratyphi B Java	ERS3944302	PASS	B	Paratyphi B var. Java	43	sensitive	sensitive	sensitive	sensitive	sensitive	sensitive
603916	Bangladesh	2010-05-29	Rural	Less than 12 months	Case	group C1	group C1	ERS3944310	PASS	C1	Virchow	197	sensitive	sensitive	sensitive	sensitive	sensitive	sensitive
603948	Bangladesh	2010-06-02	Rural	Less than 12 months	Case	group C1	group C1	ERS3944318	PASS	C1	Virchow	197	sensitive	sensitive	sensitive	sensitive	sensitive	sensitive
603992	Bangladesh	2010-06-11	Rural	12-23 months	Control	group B	group B	ERS3944326	PASS	B	Agona	13	sensitive	sensitive	sensitive	sensitive	sensitive	sensitive
604004	Bangladesh	2010-06-14	Rural	Less than 12 months	Case	group B	Paratyphi B Java		FAIL			-	sensitive	sensitive	sensitive	sensitive	sensitive	sensitive
604058	Bangladesh	2010-06-25	Rural	Less than 12 months	Case	group C1	group C1		FAIL			4043	sensitive	sensitive	sensitive	sensitive	sensitive	sensitive
604060	Bangladesh	2010-06-27	Rural	24-59 months	Control	group C1	group C1	ERS3944256	PASS	C1	Virchow	197	sensitive	sensitive	sensitive	sensitive	sensitive	sensitive
604083	Bangladesh	2010-07-02	Rural	12-23 months	Case	group D1	Enteritidis	ERS3944263	PASS	D1	Enteritidis	11	sensitive	sensitive	sensitive	sensitive	sensitive	sensitive
604180	Bangladesh	2010-07-19	Rural	Less than 12 months	Case	group B	Paratyphi B Java		FAIL			1577	sensitive	sensitive	sensitive	sensitive	sensitive	sensitive
604214	Bangladesh	2010-07-28	Rural	Less than 12 months	Case	group C2-C3	group C2-C3	ERS3944279	PASS	C2-C3	Litchfield	214	sensitive	sensitive	sensitive	sensitive	sensitive	sensitive
604237	Bangladesh	2010-08-04	Rural	24-59 months	Case	group B	Paratyphi B Java		FAIL			43	sensitive	sensitive	sensitive	sensitive	sensitive	sensitive
604268	Bangladesh	2010-08-18	Rural	Less than 12 months	Case	group C1	group C1	ERS3944295	PASS	C1	Virchow	197	sensitive	sensitive	sensitive	sensitive	sensitive	sensitive
604289	Bangladesh	2010-08-28	Rural	12-23 months	Case	group B	Paratyphi B Java		FAIL			43	sensitive	sensitive	sensitive	sensitive	sensitive	sensitive
604310	Bangladesh	2010-09-03	Rural	Less than 12 months	Case	group C1	group C1	ERS3944311	PASS	C1	Virchow	4043	sensitive	sensitive	sensitive	sensitive	sensitive	sensitive
604349	Bangladesh	2010-09-20	Rural	Less than 12 months	Control	group C1	group C1		FAIL			197	sensitive	sensitive	sensitive	sensitive	sensitive	sensitive
604368	Bangladesh	2010-09-29	Rural	24-59 months	Case	group E	group E	ERS3944327	PASS	E1	Weltevreden	365	sensitive	sensitive	sensitive	sensitive	sensitive	sensitive
604394	Bangladesh	2010-10-05	Rural	Less than 12 months	Case	group C2-C3	group C2-C3		FAIL			1794	sensitive	sensitive	sensitive	sensitive	sensitive	sensitive
604401	Bangladesh	2010-10-08	Rural	Less than 12 months	Control	group B	Paratyphi B Java		FAIL			-	sensitive	sensitive	sensitive	sensitive	sensitive	sensitive
604403	Bangladesh	2010-10-08	Rural	12-23 months	Control	group B	Paratyphi B Java		FAIL			-	sensitive	sensitive	sensitive	sensitive	sensitive	sensitive
604406	Bangladesh	2010-10-10	Rural	Less than 12 months	Control	group B	Paratyphi B Java	ERS3944264	PASS	B	Paratyphi B var. Java	-	sensitive	sensitive	sensitive	sensitive	sensitive	sensitive
604409	Bangladesh	2010-10-10	Rural	24-59 months	Case	group C1	group C1	ERS3944272	PASS	C1	Virchow	4043	sensitive	sensitive	sensitive	sensitive	sensitive	sensitive
604419	Bangladesh	2010-10-12	Rural	Less than 12 months	Case	group C1	group C1	ERS3944280	PASS	C1	Virchow	197	sensitive	sensitive	sensitive	sensitive	sensitive	sensitive
604450	Bangladesh	2010-10-21	Rural	12-23 months	Control	group C1	group C1	ERS3944288	PASS	C1	Virchow	-	sensitive	sensitive	sensitive	sensitive	sensitive	sensitive
604454	Bangladesh	2010-10-22	Rural	Less than 12 months	Control	group C2-C3	group C2-C3		FAIL			-	sensitive	sensitive	sensitive	sensitive	sensitive	sensitive
604459	Bangladesh	2010-10-25	Rural	24-59 months	Control	group B	Paratyphi B Java		FAIL			-	sensitive	sensitive	sensitive	sensitive	sensitive	sensitive
604547	Bangladesh	2010-11-28	Rural	12-23 months	Control	group C2-C3	group C2-C3	ERS3944312	PASS	C2-C3	Newport	46	sensitive	sensitive	sensitive	sensitive	sensitive	sensitive
700004	Pakistan	2008-03-29	Periurban	24-59 months	Case	group E	group E		FAIL			-	sensitive	sensitive	sensitive	sensitive	sensitive	sensitive
700093	Pakistan	2008-07-26	Periurban	12-23 months	Case	group C2-C3	group C2-C3	ERS3946341	PASS	C2-C3	Hadar	33	sensitive	sensitive	sensitive	sensitive	sensitive	sensitive
700108	Pakistan	2008-04-07	Periurban	Less than 12 months	Control	group C1	group C1	ERS3946324	PASS	C1	Virchow	16	sensitive	sensitive	sensitive	sensitive	resistant	sensitive
700131	Pakistan	2008-03-07	Periurban	12-23 months	Case	group D1	Typhi	ERS3944297	PASS	D1	Typhi	102	resistant	sensitive	resistant	sensitive	resistant	sensitive
700144	Pakistan	2008-04-02	Periurban	Less than 12 months	Case	group C2-C3	group C2-C3	ERS3946332	PASS	C2-C3	Hadar	33	sensitive	sensitive	sensitive	sensitive	resistant	sensitive
700198	Pakistan	2008-07-18	Periurban	Less than 12 months	Case	group C2-C3	group C2-C3	ERS3946340	PASS	C2-C3	Hadar	33	sensitive	sensitive	sensitive	sensitive	resistant	sensitive
700207	Pakistan	2008-06-10	Periurban	Less than 12 months	Case	group B	group B	ERS3946348	PASS	B	Bredeney	505	sensitive	sensitive	sensitive	sensitive	sensitive	sensitive
700217	Pakistan	2008-06-07	Periurban	Less than 12 months	Control	group B	Typhimurium		FAIL			313	sensitive	sensitive	sensitive	sensitive	sensitive	sensitive
700232	Pakistan	2008-05-14	Periurban	Less than 12 months	Control	group C2-C3	group C2-C3	ERS3946356	PASS	C2-C3	Hadar	33	sensitive	sensitive	sensitive	sensitive	resistant	sensitive
700267	Pakistan	2008-06-17	Periurban	Less than 12 months	Control	group C2-C3	group C2-C3	ERS3946364	PASS	C2-C3	Hadar	33	sensitive	sensitive	sensitive	sensitive	resistant	sensitive
700277	Pakistan	2008-04-11	Periurban	12-23 months	Control	group C1	group C1	ERS3946372	PASS	C1	Virchow	16	sensitive	sensitive	sensitive	sensitive	resistant	intermediate
700299	Pakistan	2008-06-06	Periurban	24-59 months	Control	group E	group E	ERS3946380	PASS	E1	Weltevreden	-	sensitive	sensitive	sensitive	sensitive	sensitive	sensitive
700400	Pakistan	2008-06-17	Periurban	Less than 12 months	Control	group C2-C3	group C2-C3	ERS3946388	PASS	C2-C3	Hadar	33	sensitive	sensitive	sensitive	sensitive	resistant	sensitive
700477	Pakistan	2008-04-22	Periurban	12-23 months	Case	group B	Typhimurium	ERS3946396	PASS	B	Typhimurium	313	sensitive	sensitive	sensitive	sensitive	sensitive	sensitive
700478	Pakistan	2008-04-22	Periurban	12-23 months	Case	group E	group E	ERS3946404	PASS	E1	Weltevreden	365	sensitive	sensitive	sensitive	sensitive	sensitive	sensitive
700536	Pakistan	2008-07-10	Periurban	12-23 months	Control	group D1	group D1	ERS3946317	PASS	D1	Dublin	-	sensitive	sensitive	sensitive	sensitive	sensitive	sensitive
700566	Pakistan	2008-07-05	Periurban	12-23 months	Case	group D1	Enteritidis	ERS3946325	PASS	D1	Enteritidis	11	sensitive	sensitive	sensitive	sensitive	sensitive	sensitive
700574	Pakistan	2008-07-25	Periurban	12-23 months	Control	group B	Typhimurium	ERS3946333	PASS	B	Typhimurium	36	resistant	sensitive	sensitive	resistant	sensitive	sensitive
700600	Pakistan	2008-08-21	Periurban	Less than 12 months	Case	group B	Typhimurium	ERS3946349	PASS	B	Typhimurium	36	resistant	sensitive	sensitive	resistant	sensitive	sensitive
700625	Pakistan	2008-08-11	Periurban	Less than 12 months	Control	group C2-C3	group C2-C3	ERS3946357	PASS	C2-C3	Hadar	33	sensitive	sensitive	sensitive	sensitive	resistant	intermediate
700656	Pakistan	2008-08-27	Periurban	Less than 12 months	Control	group C1	group C1		FAIL			3278	sensitive	sensitive	sensitive	sensitive	sensitive	sensitive
700657	Pakistan	2008-08-25	Periurban	Less than 12 months	Control	group C2-C3	group C2-C3	ERS3946373	PASS	C2-C3	Hadar	-	sensitive	sensitive	sensitive	sensitive	resistant	sensitive
700665	Pakistan	2008-09-06	Periurban	12-23 months	Control	group C2-C3	group C2-C3	ERS3946381	PASS	C2-C3	Hadar	33	sensitive	sensitive	sensitive	sensitive	resistant	sensitive
700673	Pakistan	2008-08-22	Periurban	12-23 months	Control	group C2-C3	group C2-C3	ERS3946389	PASS	C2-C3	Hadar	33	sensitive	sensitive	sensitive	sensitive	resistant	sensitive
700681	Pakistan	2008-11-19	Periurban	Less than 12 months	Case	group B	group B	ERS3946397	PASS	B	Schwarzengrund	-	resistant	sensitive	sensitive	sensitive	resistant	sensitive
700692	Pakistan	2008-09-24	Periurban	12-23 months	Control	group C1	group C1		FAIL			2433	sensitive	sensitive	sensitive	sensitive	sensitive	sensitive
700697	Pakistan	2008-09-01	Periurban	24-59 months	Case	group C2-C3	group C2-C3	ERS3946318	PASS	C2-C3	Hadar	33	sensitive	sensitive	sensitive	sensitive	resistant	sensitive
700699	Pakistan	2008-10-30	Periurban	Less than 12 months	Control	group C2-C3	group C2-C3	ERS3946326	PASS	C2-C3	Hadar	33	sensitive	sensitive	sensitive	sensitive	resistant	sensitive
700728	Pakistan	2008-09-23	Periurban	Less than 12 months	Control	group B	group B	ERS3946334	PASS	B	Agona	13	sensitive	sensitive	sensitive	sensitive	sensitive	sensitive
700741	Pakistan	2008-09-24	Periurban	12-23 months	Case	group G	group G	ERS3946342	PASS	G	Worthington	-	sensitive	sensitive	sensitive	sensitive	sensitive	sensitive
700753	Pakistan	2008-09-05	Periurban	24-59 months	Case	group C2-C3	group C2-C3		FAIL			33	sensitive	sensitive	sensitive	sensitive	resistant	sensitive
700754	Pakistan	2008-09-09	Periurban	12-23 months	Case	Salmonella spp.	Salmonella spp.	ERS3946358	PASS	I	Hvittingfoss	2689	sensitive	sensitive	sensitive	sensitive	sensitive	sensitive
700756	Pakistan	2008-09-20	Periurban	24-59 months	Control	group C2-C3	group C2-C3	ERS3946366	PASS	C2-C3	Hadar	33	sensitive	sensitive	sensitive	sensitive	resistant	sensitive
700761	Pakistan	2008-09-08	Periurban	Less than 12 months	Case	group C1	group C1	ERS3946374	PASS	C1	Virchow	16	sensitive	sensitive	sensitive	sensitive	resistant	sensitive
700776	Pakistan	2008-10-27	Periurban	24-59 months	Case	group D1	Typhi						resistant	sensitive	resistant	sensitive	resistant	sensitive
700802	Pakistan	2008-12-04	Periurban	Less than 12 months	Control	group C2-C3	group C2-C3	ERS3946382	PASS	C2-C3	Hadar	33	sensitive	sensitive	sensitive	sensitive	resistant	sensitive
700845	Pakistan	2008-10-21	Periurban	24-59 months	Case	group C2-C3	group C2-C3	ERS3946390	PASS	C2-C3	Hadar	33	sensitive	sensitive	sensitive	sensitive	resistant	sensitive
700862	Pakistan	2008-10-29	Periurban	24-59 months	Control	group D1	Typhi	ERS3944321	PASS	D1	Typhi	102	resistant	sensitive	resistant	sensitive	resistant	intermediate
700873	Pakistan	2008-11-08	Periurban	24-59 months	Case	group E	group E	ERS3946398	PASS	E1	Weltevreden	365	sensitive	sensitive	sensitive	sensitive	sensitive	sensitive
700930	Pakistan	2008-12-18	Periurban	12-23 months	Control	group B	Typhimurium		FAIL			313	sensitive	sensitive	sensitive	sensitive	sensitive	sensitive
702202	Pakistan	2009-03-21	Periurban	Less than 12 months	Control	group C2-C3	group C2-C3	ERS3946406	PASS	C2-C3	Hadar	33	sensitive	sensitive	sensitive	sensitive	sensitive	sensitive
702247	Pakistan	2009-04-17	Periurban	Less than 12 months	Control	group D1	group D1	ERS3946319	PASS	D1	Dublin	10	sensitive	sensitive	sensitive	sensitive	sensitive	sensitive
702256	Pakistan	2009-03-21	Periurban	Less than 12 months	Control	group C2-C3	group C2-C3	ERS3946327	PASS	C2-C3	Hadar	33	sensitive	sensitive	sensitive	sensitive	resistant	sensitive
702370	Pakistan	2009-05-19	Periurban	24-59 months	Case	group E	group E	ERS3946335	PASS	E1	Weltevreden	365	sensitive	sensitive	sensitive	sensitive	sensitive	sensitive
702377	Pakistan	2009-05-21	Periurban	24-59 months	Case	group E	group E	ERS3946343	PASS	E1	Weltevreden	-	sensitive	sensitive	sensitive	sensitive	sensitive	sensitive
702391	Pakistan	2009-05-27	Periurban	12-23 months	Control	group B	group B	ERS3946351	PASS	B	Haifa	49	sensitive	sensitive	sensitive	sensitive	resistant	sensitive
702438	Pakistan	2009-06-03	Periurban	24-59 months	Control	group B	Typhimurium		FAIL			313	sensitive	sensitive	sensitive	sensitive	sensitive	sensitive
702450	Pakistan	2009-06-04	Periurban	12-23 months	Control	group B	group B	ERS3946367	PASS	B	Agona	13	sensitive	sensitive	sensitive	sensitive	resistant	sensitive
702463	Pakistan	2009-06-06	Periurban	12-23 months	Control	group D1	Enteritidis	ERS3946375	PASS	D1	Enteritidis	11	sensitive	sensitive	sensitive	sensitive	sensitive	sensitive
702466	Pakistan	2009-06-12	Periurban	Less than 12 months	Case	group C2-C3	group C2-C3	ERS3946383	PASS	C2-C3	Hadar	33	sensitive	sensitive	sensitive	sensitive	resistant	sensitive
702541	Pakistan	2009-07-17	Periurban	24-59 months	Case	group C1	group C1	ERS3946391	PASS	C1	Infantis	-	sensitive	sensitive	sensitive	sensitive	resistant	sensitive
702587	Pakistan	2009-08-06	Periurban	Less than 12 months	Case	group B	Paratyphi B Java		FAIL			51	sensitive	sensitive	sensitive	sensitive	resistant	sensitive
702615	Pakistan	2009-08-18	Periurban	Less than 12 months	Case	group C2-C3	group C2-C3	ERS3946407	PASS	C2-C3	Muenchen	-	sensitive	sensitive	sensitive	sensitive	sensitive	sensitive
702622	Pakistan	2009-08-17	Periurban	12-23 months	Control	group C1	group C1	ERS3946320	PASS	C1	Oranienburg	-	sensitive	sensitive	sensitive	sensitive	sensitive	sensitive
702633	Pakistan	2009-08-22	Periurban	24-59 months	Control	group C1	group C1	ERS3946328	PASS	C1	Virchow	16	sensitive	sensitive	sensitive	sensitive	resistant	sensitive
702661	Pakistan	2009-08-22	Periurban	24-59 months	Control	group B	group B	ERS3946336	PASS	B	Haifa	49	sensitive	sensitive	sensitive	sensitive	resistant	sensitive
702663	Pakistan	2009-08-19	Periurban	12-23 months	Case	group B	group B	ERS3946344	PASS	B	Agona	13	sensitive	sensitive	sensitive	sensitive	resistant	sensitive
702664	Pakistan	2009-08-22	Periurban	24-59 months	Control	group B	group B	ERS3946352	PASS	B	Haifa	49	sensitive	sensitive	sensitive	sensitive	resistant	sensitive
702712	Pakistan	2009-10-13	Periurban	12-23 months	Control	group C2-C3	group C2-C3	ERS3946360	PASS	C2-C3	Hadar	33	sensitive	sensitive	sensitive	sensitive	resistant	sensitive
702748	Pakistan	2009-10-15	Periurban	12-23 months	Control	group C2-C3	group C2-C3	ERS3946368	PASS	C2-C3	Hadar	33	sensitive	sensitive	sensitive	sensitive	resistant	sensitive
702763	Pakistan	2009-10-23	Periurban	Less than 12 months	Case	group C2-C3	group C2-C3	ERS3946376	PASS	C2-C3	Hadar	33	sensitive	sensitive	sensitive	sensitive	resistant	sensitive
702787	Pakistan	2009-11-04	Periurban	Less than 12 months	Case	group C1	group C1		FAIL			3278	sensitive	sensitive	sensitive	sensitive	sensitive	sensitive
702795	Pakistan	2009-11-02	Periurban	Less than 12 months	Control	group C1	group C1	ERS3946392	PASS	C1	Virchow	16	resistant	resistant	sensitive	sensitive	resistant	sensitive
702844	Pakistan	2009-11-21	Periurban	12-23 months	Control	group C1	group C1	ERS3946400	PASS	C1	Virchow	-	sensitive	sensitive	sensitive	sensitive	resistant	sensitive
702864	Pakistan	2009-12-10	Periurban	Less than 12 months	Control	group C2-C3	group C2-C3						sensitive	sensitive	sensitive	sensitive	resistant	sensitive
702923	Pakistan	2010-01-05	Periurban	12-23 months	Control	group C2-C3	group C2-C3	ERS3946408	PASS	C2-C3	Newport	31	sensitive	sensitive	sensitive	sensitive	sensitive	sensitive
703009	Pakistan	2010-01-18	Periurban	12-23 months	Case	group C2-C3	group C2-C3	ERS3946321	PASS	C2-C3	Hadar	33	sensitive	sensitive	sensitive	sensitive	resistant	sensitive
703052	Pakistan	2010-02-22	Periurban	12-23 months	Control	group B	Typhimurium		FAIL			36	sensitive	sensitive	sensitive	sensitive	sensitive	sensitive
703110	Pakistan	2010-03-10	Periurban	12-23 months	Case	group C2-C3	group C2-C3	ERS3946329	PASS	C2-C3	Hadar	33	sensitive	sensitive	sensitive	sensitive	resistant	sensitive
703157	Pakistan	2010-03-12	Periurban	Less than 12 months	Case	group C1	group C1	ERS3946337	PASS	C1	Tennessee	319	sensitive	sensitive	sensitive	sensitive	sensitive	sensitive
703247	Pakistan	2010-05-18	Periurban	Less than 12 months	Control	group E	group E		FAIL			-	sensitive	sensitive	sensitive	sensitive	sensitive	sensitive
703382	Pakistan	2010-07-01	Periurban	Less than 12 months	Case	group C1	group C1	ERS3946353	PASS	C1	Virchow	16	sensitive	sensitive	sensitive	sensitive	resistant	sensitive
703396	Pakistan	2010-07-19	Periurban	12-23 months	Case	Salmonella spp.	Salmonella spp.*		FAIL			3846	sensitive	sensitive	sensitive	sensitive	sensitive	sensitive
703400	Pakistan	2010-07-30	Periurban	24-59 months	Control	Salmonella spp.	Salmonella spp.	ERS3946369	PASS	K	Cerro	2407	sensitive	sensitive	sensitive	sensitive	sensitive	sensitive
703462	Pakistan	2010-05-24	Periurban	24-59 months	Case	group C1	group C1						resistant	sensitive	sensitive	sensitive	sensitive	sensitive
703467	Pakistan	2010-05-28	Periurban	12-23 months	Case	group B	group B	ERS3946385	PASS	B	Stanley	-	sensitive	sensitive	sensitive	sensitive	resistant	sensitive
703492	Pakistan	2010-06-22	Periurban	Less than 12 months	Control	group C2-C3	group C2-C3	ERS3946393	PASS	C2-C3	Emek	76	sensitive	sensitive	sensitive	sensitive	sensitive	sensitive
703523	Pakistan	2010-06-05	Periurban	12-23 months	Control	group C2-C3	group C2-C3	ERS3946401	PASS	C2-C3	Albany	2641	sensitive	sensitive	sensitive	sensitive	resistant	sensitive
703534	Pakistan	2010-06-16	Periurban	24-59 months	Control	group E	group E		FAIL			-	sensitive	sensitive	sensitive	sensitive	sensitive	sensitive
703543	Pakistan	2010-06-22	Periurban	Less than 12 months	Control	group B	group B	ERS3946322	PASS	B	Haifa	49	sensitive	sensitive	sensitive	sensitive	resistant	sensitive
703569	Pakistan	2010-07-03	Periurban	12-23 months	Case	group E	group E	ERS3946330	PASS	E1	Give	2709	sensitive	sensitive	sensitive	sensitive	sensitive	sensitive
703636	Pakistan	2010-08-08	Periurban	24-59 months	Control	group B	group B	ERS3946338	PASS	B	Agona	13	sensitive	sensitive	sensitive	sensitive	sensitive	sensitive
703637	Pakistan	2010-08-11	Periurban	Less than 12 months	Case	group C2-C3	group C2-C3	ERS3946346	PASS	C2-C3	Hadar	33	sensitive	sensitive	sensitive	sensitive	resistant	sensitive
703678	Pakistan	2010-09-14	Periurban	24-59 months	Case	group B	group B	ERS3946354	PASS	B	Agona	13	sensitive	sensitive	sensitive	sensitive	resistant	sensitive
703692	Pakistan	2010-09-22	Periurban	Less than 12 months	Control	group E	group E	ERS3946362	PASS	E1	Amsterdam	-	sensitive	sensitive	sensitive	sensitive	sensitive	sensitive
703703	Pakistan	2010-09-26	Periurban	12-23 months	Case	group G	group G	ERS3946370	PASS	G	Poona	812	sensitive	sensitive	sensitive	sensitive	sensitive	sensitive
703706	Pakistan	2010-09-28	Periurban	Less than 12 months	Control	Salmonella spp.	Salmonella spp.	ERS3946378	PASS	O	Alachua	1298	sensitive	sensitive	sensitive	sensitive	sensitive	sensitive
703719	Pakistan	2010-08-09	Periurban	24-59 months	Control	group E	group E	ERS3946386	PASS	E1	Weltevreden	365	sensitive	sensitive	sensitive	sensitive	sensitive	sensitive
703729	Pakistan	2010-09-01	Periurban	12-23 months	Control	group C2-C3	group C2-C3	ERS3946394	PASS	C2-C3	Manhattan	-	sensitive	sensitive	sensitive	sensitive	sensitive	sensitive
703800	Pakistan	2010-10-20	Periurban	12-23 months	Control	group E	group E						sensitive	sensitive	sensitive	sensitive	sensitive	sensitive
703853	Pakistan	2010-11-23	Periurban	Less than 12 months	Case	group C2-C3	group C2-C3	ERS3946410	PASS	C2-C3	Hadar	33	sensitive	sensitive	sensitive	sensitive	resistant	sensitive
703871	Pakistan	2010-10-11	Periurban	Less than 12 months	Control	group C2-C3	group C2-C3						sensitive	sensitive	sensitive	sensitive	resistant	sensitive
703928	Pakistan	2011-01-04	Periurban	12-23 months	Case	group C2-C3	group C2-C3	ERS3946331	PASS	C2-C3	Hadar	33	sensitive	sensitive	sensitive	sensitive	resistant	sensitive
703981	Pakistan	2010-12-03	Periurban	Less than 12 months	Control	group C1	group C1	ERS3946339	PASS	C1	Virchow	16	sensitive	sensitive	sensitive	sensitive	resistant	sensitive
704009	Pakistan	2010-12-20	Periurban	24-59 months	Control	group D1	Typhi						resistant	sensitive	resistant	sensitive	resistant	sensitive
704012	Pakistan	2010-12-22	Periurban	Less than 12 months	Control	group C2-C3	group C2-C3						sensitive	sensitive	sensitive	sensitive	sensitive	sensitive
704085	Pakistan	2011-02-18	Periurban	24-59 months	Case	group D1	Typhi						sensitive	sensitive	sensitive	sensitive	sensitive	sensitive
704223	Pakistan	2011-02-25	Periurban	24-59 months	Case	group D1	Typhi						sensitive	sensitive	sensitive	sensitive	sensitive	sensitive
